# Supplementary material for: LRRC1 Promotes Angiogenesis Through Regulating AKT/GSK3β/β-Catenin/VEGFA Signaling Pathway in Hepatocellular Carcinoma
Source: Cells. 2025 Dec 3;14(23):1919. doi: 10.3390/cells14231919 (PMC12691226; doi:10.3390/cells14231919)
Supplement: Supplementary file 1 [file cells-14-01919-s001.zip]

Archive with 1 entries (1 files):
- cells-3971775-supplementary.pdf
